# Supplementary material for: Reduction in Brain Parenchymal Volume Correlates with Depression and Cognitive Decline in HIV-Positive Males
Source: Medicina (Kaunas). 2025 Mar 30;61(4):632. doi: 10.3390/medicina61040632 (PMC12028741; doi:10.3390/medicina61040632)
Supplement: Supplementary file 1 [file medicina-61-00632-s001.zip]

Archive with 1 entries (1 files):
- medicina-3381518-supplementary.pdf
